# Supplementary material for: Determinants of COVID-19-related hospital and ICU admissions in the region Haaglanden, The Netherlands: a cross-sectional study
Source: BMC Public Health. 2025 Jul 2;25:2232. doi: 10.1186/s12889-025-23364-1 (PMC12220265; doi:10.1186/s12889-025-23364-1)
Supplement: Supplementary file 1 — Supplementary Material 1 [file 12889_2025_23364_MOESM1_ESM.xlsx]

## Sheet: Univariate hospital per wave
Table 1. Results univariate regression analysis of COVID-19-related hospitalization in wave 1							Table 2. Results univariate regression analysis of COVID-19-related hospitalization in wave 2							Table 3. Results univariate regression analysis of COVID-19-related hospitalization in wave 3
(N = 721,234)							(N = 719,415)							(N = 737,487)
variable	OR	p-value	Lower 95%-CI	Upper 95%-CI			variable	OR	p-value	Lower 95%-CI	Upper 95%-CI			variable	OR	p-value	Lower 95%-CI	Upper 95%-CI
Age group (years)							Age group (years)							Age group (years)
25-44 (Intercept)	0.000264363	0	0.00020962	0.000327895			25-44 (Intercept)	0.00123216	0	0.00110832	0.0013649			25-44 (Intercept)	0.000630067	0	0.000542653	0.000726399
45-64	3.78111	3.44567e-25	2.95752	4.89351			45-64	3.87665	1.97119e-114	3.45377	4.36297			45-64	1.98222	5.93938e-14	1.66077	2.37427
65-79	5.52802	1.89919e-37	4.27415	7.22453			65-79	6.54867	3.79991e-209	5.81894	7.3882			65-79	3.43665	5.48211e-40	2.86643	4.13278
Country of Origin							Country of Origin							Country of Origin
Netherlands (Intercept)	0.000590061	0	0.00052055	0.000665499			Netherlands (Intercept)	0.00272689	0	0.0025736	0.00288616			Netherlands (Intercept)	0.000913248	0	0.000826085	0.00100634
Europe	0.696493	0.0538279	0.473245	0.989705			Europe	0.69331	3.22771e-05	0.581013	0.820932			Europe	0.984523	0.905474	0.75483	1.26422
Morocco	3.91617	1.65996e-19	2.88274	5.21913			Morocco	4.45264	6.52631e-110	3.89731	5.06939			Morocco	4.13742	6.6232e-34	3.27069	5.17669
Other country of origin	1.71588	1.79178e-06	1.37017	2.13527			Other country of origin	1.7238	5.23761e-25	1.55348	1.9102			Other country of origin	1.41362	0.00036683	1.16507	1.70563
Suriname	2.96214	1.25796e-17	2.2962	3.78089			Suriname	3.36186	1.59802e-101	3.00545	3.75344			Suriname	2.17847	9.91336e-12	1.73164	2.71267
Türkiye	2.09084	3.46951e-05	1.45071	2.9226			Türkiye	4.02543	8.01006e-107	3.5495	4.55195			Türkiye	2.35552	1.61046e-10	1.79586	3.03913
Educational level							Educational level							Educational level
High education (Intercept)	0.000435601	0	0.000348949	0.000535533			High education (Intercept)	0.00167918	0	0.0015033	0.00186829			High education (Intercept)	0.000446362	0	0.000360365	0.00054506
Education missing	2.38958	2.13047e-12	1.88361	3.0645			Education missing	2.85968	2.10231e-64	2.53605	3.23412			Education missing	3.22572	1.87376e-23	2.57612	4.0832
Low education	2.35877	5.37793e-09	1.76969	3.15282			Low education	4.57297	1.24809e-116	4.02071	5.21282			Low education	4.67244	2.36598e-34	3.66263	6.00923
Middle education	1.45454	0.0123805	1.08483	1.9537			Middle education	1.84801	1.73129e-17	1.60516	2.13017			Middle education	2.57121	2.36993e-13	2.00367	3.32339
Financial Wealth							Financial Wealth							Financial Wealth
Quintile 5 (Intercept)	0.000680182	0	0.000554214	0.000823933			Quintile 5 (Intercept)	0.00233489	0	0.00209344	0.00259425			Quintile 5 (Intercept)	0.000706141	0	0.000577781	0.00085224
Quintile 1	1.33597	0.0301654	1.02948	1.73942			Quintile 1	2.1656	1.7085e-31	1.904	2.4682			Quintile 1	2.61892	1.37568e-16	2.09201	3.30412
Quintile 2	1.39767	0.0114178	1.07993	1.81565			Quintile 2	2.45736	1.36149e-43	2.16602	2.79418			Quintile 2	2.28484	3.49374e-12	1.81619	2.89481
Quintile 3	0.979028	0.882698	0.738346	1.29781			Quintile 3	1.36457	1.58973e-05	1.18546	1.57235			Quintile 3	1.274	0.0672451	0.983926	1.65406
Quintile 4	1.1117	0.447027	0.846357	1.46215			Quintile 4	1.57735	7.25193e-11	1.37615	1.81049			Quintile 4	1.23474	0.113538	0.951732	1.60574
Physical Health							Physical Health							Physical Health
Good health (Intercept)	0.000694321	0	0.000589678	0.000810668			Good health (Intercept)	0.00326794	0	0.00303355	0.00351415			Good health (Intercept)	0.000871903	0	0.000754271	0.00100117
Moderate health	1.16183	0.143982	0.951514	1.42343			Moderate health	1.09858	0.050095	1.00027	1.20735			Moderate health	1.34606	0.000843666	1.13222	1.60543
Poor health	1.27095	0.032772	1.01997	1.5848			Poor health	1.69417	3.32873e-27	1.54003	1.86476			Poor health	1.81537	1.23075e-10	1.51549	2.17973
Household Size							Household Size							Household Size
Single person household (Intercept)	0.000858798	0	0.000726871	0.0010058			Single person household (Intercept)	0.00369917	0	0.00341553	0.00399813			Single person household (Intercept)	0.00128489	0	0.0011217	0.00146321
Two person household	1.02042	0.849636	0.829102	1.25966			Two person household	1.23675	2.05091e-05	1.12205	1.36445			Two person household	0.964025	0.6779	0.811603	1.14713
3-4 person household	0.73396	0.00762719	0.584745	0.92157			3-4 person household	0.912975	0.0878164	0.822534	1.01385			3-4 person household	0.734083	0.00109428	0.609759	0.884005
>4 person household	1.05702	0.73329	0.761539	1.4433			>4 person household	1.34807	3.46247e-05	1.16881	1.55093			>4 person household	1.34073	0.0163722	1.05111	1.69766
Disposable Household Income							Disposable Household Income							Disposable Household Income
Quintile 5 (Intercept)	0.000693929	0	0.000566619	0.000839019			Quintile 5 (Intercept)	0.00234124	0	0.00209948	0.0026009			Quintile 5 (Intercept)	0.000484014	0	0.000379282	0.000606454
Quintile 1	1.72014	1.62248e-05	1.34742	2.2078			Quintile 1	2.87467	3.93205e-62	2.5414	3.25971			Quintile 1	4.70425	6.54957e-32	3.65872	6.13639
Quintile 2	1.11963	0.411646	0.855149	1.46792			Quintile 2	1.8542	8.54858e-20	1.62479	2.11971			Quintile 2	3.07609	3.28252e-16	2.36218	4.0556
Quintile 3	0.8996	0.46664	0.675791	1.19582			Quintile 3	1.50733	5.79199e-09	1.31364	1.73179			Quintile 3	1.84372	3.79115e-05	1.38321	2.47828
Quintile 4	0.969818	0.829788	0.732925	1.28277			Quintile 4	1.30727	0.00022287	1.13436	1.50788			Quintile 4	1.65723	0.000847937	1.23554	2.2391
SES-WOA score							SES-WOA score							SES-WOA score
High SES-WOA score (Intercept)	0.000736841	0	0.000617719	0.000870376			High SES-WOA score (Intercept)	0.00251733	0	0.00229086	0.00275829			High SES-WOA score (Intercept)	0.000764052	0	0.000643522	0.00089877
Low SES-WOA score	1.46391	0.000608363	1.17922	1.82415			Low SES-WOA score	2.5099	4.25463e-62	2.2539	2.80005			Low SES-WOA score	2.32342	6.34611e-17	1.91165	2.83962
Middle SES-WOA score	0.893431	0.304195	0.721972	1.11023			Middle SES-WOA score	1.37171	1.27425e-08	1.23127	1.53091			Middle SES-WOA score	1.41616	0.000472794	1.16841	1.72658
Sex							Sex							Sex
Men (Intercept)	0.00095714	0	0.000858929	0.00106257			Men (Intercept)	0.00499796	0	0.00476766	0.00523559			Men (Intercept)	0.00131016	0	0.00119471	0.00143282
Women	0.660426	1.15164e-06	0.558199	0.779985			Women	0.606283	1.09279e-38	0.562127	0.653625			Women	0.816209	0.00306135	0.713339	0.93343
Vaccination Coverage							Vaccination Coverage							Vaccination Coverage
Vaccination coverage degree <60% (Intercept)	-	-	-	-			Vaccination coverage degree <60% (Intercept)	-	-	-	-			Vaccination coverage degree <60% (Intercept)	0.0013899	0	0.00128678	0.0014984
Vaccination coverage degree ≥ 60%	-	-	-	-			Vaccination coverage degree ≥ 60%	-	-	-	-			Vaccination coverage degree ≥ 60%	0.570815	6.56004e-12	0.485219	0.668378
