# Supplementary material for: Determinants of COVID-19-related hospital and ICU admissions in the region Haaglanden, The Netherlands: a cross-sectional study
Source: BMC Public Health. 2025 Jul 2;25:2232. doi: 10.1186/s12889-025-23364-1 (PMC12220265; doi:10.1186/s12889-025-23364-1)
Supplement: Supplementary file 2 — Supplementary Material 2 [file 12889_2025_23364_MOESM2_ESM.xlsx]

## Sheet: Univariate ICU per wave
Table 1. Results univariate regression analysis of COVID-19-related ICU admission in wave 1							Table 2. Results univariate regression analysis of COVID-19-related ICU admission in wave 2							Table 3. Results univariate regression analysis of COVID-19-related ICU admission in wave 3
(N = 721,234)							(N = 719,415)							(N = 737,487)
variable	OR	p-value	Lower 95%-CI	Upper 95%-CI			variable	OR	p-value	Lower 95%-CI	Upper 95%-CI			variable	OR	p-value	Lower 95%-CI	Upper 95%-CI
Age group (years)							Age group (years)							Age group (years)
25-44 (Intercept)	2.74598e-05	6.42665e-194	1.25485e-05	5.11096e-05			25-44 (Intercept)	0.000166424	0	0.000123671	0.000218051			25-44 (Intercept)	0.000111335	0	7.70782e-05	0.00015449
45-64	10.6989	1.46684e-10	5.52335	24.0034			45-64	5.51435	1.3948e-27	4.0964	7.58751			45-64	2.88721	2.30238e-07	1.95482	4.37828
65-79	17.1172	3.29776e-14	8.7378	38.671			65-79	9.2015	5.41095e-44	6.79627	12.7202			65-79	4.11657	4.57048e-11	2.7256	6.34945
Country of Origin							Country of Origin							Country of Origin
Netherlands (Intercept)	0.000168848	0	0.000133015	0.000210601			Netherlands (Intercept)	0.000463894	0	0.000402524	0.000531204			Netherlands (Intercept)	0.000191759	0	0.000153405	0.000236027
Europe	0.608307	0.181996	0.270056	1.18595			Europe	0.72964	0.130613	0.473741	1.07645			Europe	1.30925	0.289434	0.772484	2.10595
Morocco	2.0617	0.0520834	0.915222	4.01985			Morocco	4.38086	8.60637e-20	3.1521	5.96285			Morocco	4.36592	3.3262e-09	2.60719	6.96241
Other country of origin	1.74989	0.00764919	1.14587	2.61581			Other country of origin	2.14677	1.10387e-10	1.69732	2.7013			Other country of origin	1.66986	0.0102016	1.1164	2.44765
Suriname	3.40445	5.40009e-08	2.15236	5.22556			Suriname	4.40128	8.67631e-33	3.43689	5.59727			Suriname	2.72624	1.10723e-05	1.70856	4.19642
Türkiye	2.02783	0.0360565	0.983046	3.74072			Türkiye	3.67485	1.94391e-16	2.66731	4.96646			Türkiye	1.5504	0.211532	0.724797	2.9169
Educational level							Educational level							Educational level
High education (Intercept)	8.81267e-05	0	5.25888e-05	0.000136899			High education (Intercept)	0.000349794	0	0.000273095	0.000439664			High education (Intercept)	7.93242e-05	0	4.65243e-05	0.000124778
Education missing	4.00252	1.30222e-07	2.45951	6.93497			Education missing	2.31216	1.54478e-09	1.77224	3.0562			Education missing	3.75116	1.45778e-06	2.25341	6.65774
Low education	3.50655	3.22661e-05	1.96558	6.4741			Low education	4.51734	2.39952e-25	3.41688	6.03711			Low education	6.78269	1.75552e-11	3.97821	12.2395
Middle education	0.983308	0.96356	0.468283	2.01682			Middle education	1.56265	0.00636298	1.13513	2.15855			Middle education	3.49481	1.82047e-05	2.01483	6.38129
Financial Wealth							Financial Wealth							Financial Wealth
Quintile 5 (Intercept)	0.00021506	0	0.000147957	0.000299905			Quintile 5 (Intercept)	0.000410429	0	0.000314397	0.000524275			Quintile 5 (Intercept)	0.000124541	0	7.54982e-05	0.000191251
Quintile 1	0.870243	0.597557	0.516365	1.45762			Quintile 1	2.5253	1.73773e-09	1.87903	3.43877			Quintile 1	3.44323	3.88376e-06	2.08275	5.98921
Quintile 2	1.03177	0.901238	0.6284	1.69627			Quintile 2	2.45739	5.85992e-09	1.82612	3.34985			Quintile 2	2.77651	0.000203363	1.65174	4.88619
Quintile 3	0.999438	0.998236	0.605905	1.64857			Quintile 3	1.50794	0.0144455	1.08821	2.10497			Quintile 3	1.61028	0.112386	0.902604	2.95211
Quintile 4	1.22517	0.40147	0.763577	1.98092			Quintile 4	1.49099	0.0176303	1.07508	2.08269			Quintile 4	1.8324	0.038763	1.04447	3.32131
Physical Health							Physical Health							Physical Health
Good health (Intercept)	0.000187189	0	0.000135578	0.000250483			Good health (Intercept)	0.000598824	0	0.000502021	0.000707338			Good health (Intercept)	0.000172444	0	0.000123262	0.000233236
Moderate health	1.36193	0.107809	0.940737	2.00209			Moderate health	0.939271	0.587281	0.749857	1.17948			Moderate health	1.69537	0.0061946	1.17193	2.50182
Poor health	1.07842	0.737452	0.69147	1.67773			Poor health	1.98919	4.24071e-10	1.60591	2.47393			Poor health	1.91372	0.00163255	1.28449	2.88883
Household Size							Household Size							Household Size
Single person household (Intercept)	0.000199862	0	0.000139983	0.000274779			Single person household (Intercept)	0.000646274	0	0.000532386	0.000775353			Single person household (Intercept)	0.000300299	0	0.000225234	0.000390438
Two person household	1.42121	0.0912099	0.953258	2.16165			Two person household	1.46228	0.00102202	1.16902	1.84081			Two person household	0.892401	0.538907	0.622003	1.28845
3-4 person household	0.767332	0.264989	0.481388	1.22689			3-4 person household	0.875972	0.302348	0.681684	1.12835			3-4 person household	0.685288	0.0576075	0.463232	1.01328
>4 person household	1.42404	0.243675	0.765884	2.53697			>4 person household	1.26239	0.185263	0.886294	1.76928			>4 person household	1.35844	0.222682	0.81544	2.19448
Disposable Household Income							Disposable Household Income							Disposable Household Income
Quintile 5 (Intercept)	0.000215015	0	0.000147926	0.000299843			Quintile 5 (Intercept)	0.000396403	0	0.000302186	0.000508428			Quintile 5 (Intercept)	0.000138242	0	8.6158e-05	0.000207982
Quintile 1	1.54793	0.0579656	0.990696	2.45444			Quintile 1	3.01895	4.9238e-13	2.25285	4.10697			Quintile 1	4.11063	1.44885e-08	2.57624	6.88615
Quintile 2	0.902831	0.695033	0.538864	1.5059			Quintile 2	1.91227	7.33692e-05	1.39446	2.65072			Quintile 2	2.05135	0.00843695	1.21784	3.5714
Quintile 3	0.709367	0.218074	0.405846	1.21893			Quintile 3	1.77199	0.000555403	1.28595	2.46583			Quintile 3	1.40016	0.250317	0.792915	2.51855
Quintile 4	0.967574	0.897599	0.583726	1.60161			Quintile 4	1.5966	0.00561946	1.15047	2.23449			Quintile 4	1.04973	0.876562	0.567135	1.94898
SES-WOA score							SES-WOA score							SES-WOA score
High SES-WOA score (Intercept)	0.000219251	0	0.000157437	0.000295452			High SES-WOA score (Intercept)	0.0004496	0	0.000358121	0.000555471			High SES-WOA score (Intercept)	0.000127261	0	8.20774e-05	0.000186583
Low SES-WOA score	1.34493	0.152471	0.899791	2.03213			Low SES-WOA score	2.58444	2.86806e-13	2.01258	3.35346			Low SES-WOA score	3.49287	9.96003e-08	2.24527	5.66109
Middle SES-WOA score	0.816096	0.320099	0.549315	1.22738			Middle SES-WOA score	1.43522	0.00557516	1.11694	1.86327			Middle SES-WOA score	1.87029	0.00788879	1.19982	3.0358
Sex							Sex							Sex
Men (Intercept)	0.000315091	0	0.000260273	0.000377112			Men (Intercept)	0.00106236	0	0.000958511	0.00117345			Men (Intercept)	0.000342672	0	0.000285398	0.000407137
Women	0.407972	2.49359e-07	0.287644	0.569524			Women	0.397203	5.0189e-22	0.328413	0.478044			Women	0.556773	9.42141e-05	0.41314	0.744495
Vaccination Coverage							Vaccination Coverage							Vaccination Coverage
Vaccination coverage degree <60% (Intercept)	-	-	-	-			Vaccination coverage degree <60% (Intercept)	-	-	-	-			Vaccination coverage degree <60% (Intercept)	0.000315738	0	0.000268012	0.000368819
Vaccination coverage degree ≥ 60%	-	-	-	-			Vaccination coverage degree ≥ 60%	-	-	-	-			Vaccination coverage degree ≥ 60%	0.530717	0.000321803	0.371173	0.741709
