# Supplementary material for: Determinants of COVID-19-related hospital and ICU admissions in the region Haaglanden, The Netherlands: a cross-sectional study
Source: BMC Public Health. 2025 Jul 2;25:2232. doi: 10.1186/s12889-025-23364-1 (PMC12220265; doi:10.1186/s12889-025-23364-1)
Supplement: Supplementary file 3 — Supplementary Material 3 [file 12889_2025_23364_MOESM3_ESM.xlsx]

## Sheet: Multivariate hospital per wave
Table 1. Results multivariate regression analysis of COVID-19-related hospitalization in wave 1							Table 2. Results multivariate regression analysis of COVID-19-related hospitalization in wave 2							Table 3. Results multivariate regression analysis of COVID-19-related hospitalization in wave 3
(N = 721,234)							(N = 719,415)							(N = 737,487)
variable	OR	p-value	Lower 95%-CI	Upper 95%-CI			variable	OR	p-value	Lower 95%-CI	Upper 95%-CI			variable	OR	p-value	Lower 95%-CI	Upper 95%-CI
Sex							Sex							Sex
Women	0.64931	4.67603e-07	0.548377	0.767464			Women	0.587785	9.09943e-43	0.544659	0.634055			Women	0.776673	0.000243456	0.678377	0.888754
Age group (years)							Age group (years)							Age group (years)
45-64	4.09125	2.93101e-26	3.16981	5.34057			45-64	4.43013	8.46153e-130	3.93259	5.00317			45-64	2.25071	1.39939e-17	1.87092	2.7162
65-79	6.81381	1.12569e-35	5.05725	9.2516			65-79	9.44308	4.82899e-229	8.24822	10.8314			65-79	4.22447	1.19151e-37	3.39256	5.27068
Disposable Household Income							Disposable Household Income							Disposable Household Income
Quintile 1	0.996521	0.982659	0.728777	1.36677			Quintile 1	1.17503	0.0385555	1.00935	1.3702			Quintile 1	2.28036	1.02197e-07	1.69164	3.1062
Quintile 2	0.793914	0.140153	0.584418	1.07966			Quintile 2	1.00297	0.968815	0.864889	1.16479			Quintile 2	1.83125	6.54659e-05	1.3672	2.47823
Quintile 3	0.744727	0.0566871	0.549465	1.00829			Quintile 3	1.02193	0.771785	0.883093	1.18399			Quintile 3	1.3335	0.0643111	0.98641	1.81678
Quintile 4	0.882784	0.395833	0.66164	1.17749			Quintile 4	1.04475	0.557118	0.90304	1.20975			Quintile 4	1.39733	0.0305142	1.03504	1.89972
Financial Wealth							Financial Wealth							Financial Wealth
Quintile 1	1.54094	0.00971861	1.11081	2.14039			Quintile 1	2.03094	8.3499e-19	1.73728	2.3774			Quintile 1	1.77077	6.16567e-05	1.34233	2.34858
Quintile 2	1.42191	0.0280176	1.03974	1.94922			Quintile 2	2.02535	3.03568e-20	1.74451	2.35528			Quintile 2	1.52683	0.00189933	1.17218	2.00055
Quintile 3	1.36219	0.0471737	1.00339	1.8489			Quintile 3	1.59285	1.81636e-09	1.36917	1.85476			Quintile 3	1.25923	0.102624	0.955722	1.66343
Quintile 4	1.3207	0.0543226	0.995119	1.75508			Quintile 4	1.66128	2.32529e-12	1.44246	1.91583			Quintile 4	1.18059	0.224758	0.903783	1.54586
Educational level							Educational level							Educational level
Education missing	1.39181	0.0125791	1.07825	1.81352			Education missing	1.38656	6.69178e-07	1.22043	1.57941			Education missing	1.71006	1.65931e-05	1.34567	2.19416
Low education	1.08685	0.607777	0.791427	1.49618			Low education	1.644	8.76233e-12	1.42659	1.89813			Low education	1.72673	6.8906e-05	1.32375	2.26821
Middle education	1.17373	0.298252	0.868251	1.58942			Middle education	1.29728	0.00043402	1.12278	1.50064			Middle education	1.71791	4.17308e-05	1.33034	2.23385
Household Size							Household Size							Household Size
Two person household	1.0604	0.597704	0.853889	1.32054			Two person household	1.42469	8.85342e-12	1.28752	1.57787			Two person household	1.18244	0.0666061	0.98931	1.41563
3-4 person household	1.03704	0.772231	0.810744	1.32734			3-4 person household	1.54322	7.04797e-14	1.37784	1.7293			3-4 person household	1.3384	0.00470652	1.0936	1.63873
>4 person household	1.1716	0.366388	0.824509	1.64148			>4 person household	1.62034	8.59069e-10	1.38724	1.88865			>4 person household	1.84455	5.11805e-06	1.41318	2.39323
Country of Origin							Country of Origin							Country of Origin
Europe	0.897515	0.570372	0.606605	1.28335			Europe	0.909408	0.288426	0.760195	1.07974			Europe	1.05947	0.66898	0.806614	1.37099
Morocco	4.53753	5.10983e-18	3.19613	6.34856			Morocco	3.82483	1.1059e-66	3.27967	4.44891			Morocco	2.64943	7.67682e-13	2.02089	3.44494
Other country of origin	2.04895	1.63058e-09	1.61765	2.57961			Other country of origin	1.89639	2.11449e-30	1.69866	2.11445			Other country of origin	1.26439	0.0235921	1.0292	1.54536
Suriname	3.23126	2.65023e-18	2.47029	4.18656			Suriname	3.25711	6.30849e-86	2.89262	3.66135			Suriname	1.83512	4.27258e-07	1.44324	2.31184
Türkiye	2.64333	7.39388e-07	1.7746	3.83874			Türkiye	3.88152	6.2818e-76	3.35672	4.47871			Türkiye	1.78481	0.000105103	1.32252	2.37695
SES-WOA score							SES-WOA score							SES-WOA score
Low SES-WOA score	1.06471	0.640855	0.818498	1.38668			Low SES-WOA score	1.41768	9.57679e-08	1.2477	1.61254			Low SES-WOA score	1.12413	0.389791	0.86158	1.46896
Middle SES-WOA score	0.868167	0.222122	0.692878	1.09134			Middle SES-WOA score	1.1953	0.00223554	1.0669	1.3412			Middle SES-WOA score	1.04659	0.698437	0.832238	1.31975
Physical Health							Physical Health							Physical Health
Moderate health	1.06043	0.571636	0.866634	1.30188			Moderate health	0.964271	0.45484	0.876784	1.06116			Moderate health	1.22997	0.0231219	1.03041	1.47315
Poor health	0.888894	0.336352	0.699527	1.13115			Poor health	0.968151	0.541869	0.872781	1.07461			Poor health	1.10713	0.310885	0.910449	1.34995
Vaccination Coverage							Vaccination Coverage							Vaccination Coverage
Vaccination coverage degree ≥ 60%	-	-	-	-			Vaccination coverage degree ≥ 60%	-	-	-	-			Vaccination coverage degree ≥ 60%	0.829986	0.0691004	0.677167	1.01224
