# Supplementary material for: Determinants of COVID-19-related hospital and ICU admissions in the region Haaglanden, The Netherlands: a cross-sectional study
Source: BMC Public Health. 2025 Jul 2;25:2232. doi: 10.1186/s12889-025-23364-1 (PMC12220265; doi:10.1186/s12889-025-23364-1)
Supplement: Supplementary file 4 — Supplementary Material 4 [file 12889_2025_23364_MOESM4_ESM.xlsx]

## Sheet: Multivariate ICU per wave
Table 1. Results multivariate regression analysis of COVID-19-related ICU admission in wave 1							Table 2. Results multivariate regression analysis of COVID-19-related ICU admission in wave 2							Table 3. Results multivariate regression analysis of COVID-19-related ICU admission in wave 3
(N = 721,234)							(N = 719,415)							(N = 737,487)
variable	OR	p-value	Lower 95%-CI	Upper 95%-CI			variable	OR	p-value	Lower 95%-CI	Upper 95%-CI			variable	OR	p-value	Lower 95%-CI	Upper 95%-CI
Sex							Sex							Sex
Women	0.397609	1.27984e-07	0.279916	0.555974			Women	0.381081	1.15832e-23	0.314775	0.459113			Women	0.531225	2.66361e-05	0.393708	0.711237
Age group (years)							Age group (years)							Age group (years)
45-64	9.41354	2.39323e-09	4.79222	21.3185			45-64	6.53988	1.02412e-31	4.82415	9.05387			45-64	3.26763	2.19126e-08	2.182	5.01494
65-79	15.4193	8.36217e-12	7.41521	36.3314			65-79	13.8706	8.64179e-51	9.91245	19.7433			65-79	5.44696	7.93225e-12	3.37293	8.93141
Disposable Household Income							Disposable Household Income							Disposable Household Income
Quintile 1	1.20768	0.519422	0.681404	2.15214			Quintile 1	1.06807	0.722783	0.746018	1.54569			Quintile 1	1.76199	0.0607549	0.989353	3.24494
Quintile 2	0.730341	0.280492	0.411108	1.29245			Quintile 2	0.981598	0.918599	0.690234	1.40881			Quintile 2	1.10342	0.744463	0.617567	2.02729
Quintile 3	0.61427	0.0974424	0.341627	1.08818			Quintile 3	1.17104	0.368957	0.833086	1.66115			Quintile 3	0.901784	0.736896	0.496061	1.66869
Quintile 4	0.892183	0.665441	0.530386	1.49916			Quintile 4	1.26435	0.176528	0.902806	1.78513			Quintile 4	0.811093	0.511874	0.432639	1.52568
Financial Wealth							Financial Wealth							Financial Wealth
Quintile 1	1.10068	0.768386	0.578435	2.0799			Quintile 1	2.55166	3.93964e-07	1.78366	3.68209			Quintile 1	2.15167	0.0178754	1.15957	4.14022
Quintile 2	1.1042	0.745297	0.606379	2.01114			Quintile 2	2.15634	1.96545e-05	1.52188	3.08465			Quintile 2	1.84353	0.0511953	1.01324	3.48313
Quintile 3	1.55372	0.112053	0.90047	2.68097			Quintile 3	1.78533	0.00126138	1.25858	2.54927			Quintile 3	1.65998	0.11304	0.894738	3.15716
Quintile 4	1.56323	0.0773367	0.953812	2.5808			Quintile 4	1.53874	0.0129898	1.09821	2.17092			Quintile 4	1.84618	0.041891	1.03494	3.39786
Educational level							Educational level							Educational level
Education missing	2.21669	0.00376842	1.32678	3.9211			Education missing	1.04558	0.761218	0.788602	1.40253			Education missing	1.97753	0.0173907	1.15695	3.58484
Low education	1.79149	0.075492	0.952425	3.47044			Low education	1.58437	0.00399908	1.16295	2.17819			Low education	2.51245	0.00267064	1.40713	4.71545
Middle education	0.864146	0.696747	0.406853	1.79426			Middle education	1.05878	0.73318	0.763207	1.47374			Middle education	2.43987	0.00285722	1.38616	4.51181
Household Size							Household Size							Household Size
Two person household	1.37403	0.144456	0.903936	2.12783			Two person household	1.78301	1.5833e-06	1.41186	2.26506			Two person household	1.19498	0.356025	0.820237	1.75098
3-4 person household	1.12945	0.633736	0.684646	1.87014			3-4 person household	1.48007	0.00433194	1.13157	1.94039			3-4 person household	1.36004	0.153688	0.890613	2.07734
>4 person household	1.83492	0.0633197	0.945329	3.43099			>4 person household	1.5096	0.0290906	1.03474	2.17165			>4 person household	2.12608	0.00614416	1.2211	3.60783
Country of Origin							Country of Origin							Country of Origin
Europe	0.851588	0.669933	0.375342	1.67724			Europe	1.04334	0.840589	0.67453	1.54722			Europe	1.39367	0.205908	0.810528	2.27992
Morocco	2.48495	0.0275161	1.03278	5.30894			Morocco	3.76158	8.9869e-13	2.59273	5.36956			Morocco	2.27969	0.00440636	1.26655	3.95482
Other country of origin	2.35517	0.000108919	1.50847	3.60178			Other country of origin	2.40132	2.9195e-12	1.87274	3.06398			Other country of origin	1.36387	0.147886	0.886632	2.05953
Suriname	4.13771	4.03646e-09	2.53968	6.56436			Suriname	4.37144	6.32793e-29	3.36257	5.64811			Suriname	2.04706	0.00293458	1.25408	3.23573
Türkiye	2.57183	0.0118389	1.16989	5.16081			Türkiye	3.55257	1.76085e-12	2.47774	5.01838			Türkiye	0.950856	0.893678	0.426066	1.89796
SES-WOA score							SES-WOA score							SES-WOA score
Low SES-WOA score	1.20035	0.463252	0.73724	1.96028			Low SES-WOA score	1.24546	0.155808	0.922245	1.69201			Low SES-WOA score	2.03018	0.0197818	1.12808	3.72468
Middle SES-WOA score	0.870097	0.515727	0.573995	1.332			Middle SES-WOA score	1.12733	0.38608	0.863019	1.48508			Middle SES-WOA score	1.55391	0.101815	0.92596	2.67422
Physical Health							Physical Health							Physical Health
Moderate health	1.19905	0.34919	0.825225	1.76873			Moderate health	0.836379	0.126285	0.665836	1.05322			Moderate health	1.44754	0.0580303	0.996237	2.1457
Poor health	0.755293	0.24717	0.468922	1.21703			Poor health	1.17933	0.17223	0.932599	1.49816			Poor health	1.02169	0.921447	0.670598	1.57753
Vaccination Coverage							Vaccination Coverage							Vaccination Coverage
Vaccination coverage degree ≥ 60%	-	-	-	-			Vaccination coverage degree ≥ 60%	-	-	-	-			Vaccination coverage degree ≥ 60%	0.949883	0.812896	0.612767	1.43839
